# Supplementary material for: Prosthetic valve infective endocarditis caused by Cutibacterium modestum: a case report
Source: Eur Heart J Case Rep. 2024 Jul 2;8(7):ytae313. doi: 10.1093/ehjcr/ytae313 (PMC11252840; doi:10.1093/ehjcr/ytae313)
Supplement: ytae313_Supplementary_Data [file ytae313_supplementary_data.zip]

Archive with 2 entries (2 files):
- TEE Video 1 short axis.avi
- TEE Video 2 long axis.avi
